# Supplementary material for: Susceptibility of Marmosets (Callithrix jacchus) to Monkeypox Virus: A Low Dose Prospective Model for Monkeypox and Smallpox Disease
Source: PLoS One. 2015 Jul 6;10(7):e0131742. doi: 10.1371/journal.pone.0131742 (PMC4492619; doi:10.1371/journal.pone.0131742)
Supplement: S1 Table — (XLSX) [file pone.0131742.s001.xlsx]

## Sheet: Sheet1
	Animal	Group	Day of Death	Hemorrhage	Splenic Necrosis	Lymphoid Depletion	Lymphoid Necrosis	Hepatic Lesions	Bone Marrow Necrosis	Adrenal Necrosis
	1	1	8	Multiple	+	+	+	+	+	-
	2	1	6	Dermal	+	+	+	+	+	-
	3	1	8	Multiple	+	+	-	+	+	-
	4	2	10	Multiple	+	+	+	+	+	-
	5	2	9	Multiple	+	+	-	+	+	-
	6	2	9	Multiple	+	+	-	+	+	-
	7	3	9	Multiple	+	+	+	+	+	+
	8	3	9	Multiple	+	+	+	+	+	+
	9	3	9	Multiple	+	+	+	+	+	+
	10	4	4*	Adrenal	-	+	-	-	-	-
	11	4	10	Multiple	+	+	+	+	+	-
	12	4	9	Multiple	+	+	+	+	+	-
	13	5	13	Multiple	+	+	+	+	+	-
	14	5	12	Multiple	+	+	+	+	+	-
	15	5	13	Multiple	+	+	+	+	+	+
	16	6	14	Multiple	+	+	+	+	+	-
	17	6	14	Multiple	+	+	+	+	+	-
	18	6	15	Multiple	+	+	+	+	+	-
	* Cause of death unrelated to experimental infection
